# Supplementary material for: A point mutation in HIV-1 integrase redirects proviral integration into centromeric repeats
Source: Nat Commun. 2022 Mar 18;13:1474. doi: 10.1038/s41467-022-29097-8 (PMC8933506; doi:10.1038/s41467-022-29097-8)
Supplement: Supplementary file 3 — Source Data [file 41467_2022_29097_MOESM3_ESM.xlsx]

## Sheet: Fig 1
Fig. 1a			Fig. 1b			Fig. 1c			Fig. 1d			Fig. 1e
RT products (normalized to HKG)			2-LTR circles (normalized to HKG)			Alu-gag (normalized to HKG)			Luciferase (RLU)			Steady state viral mRNA (tat transcription)
WT	K258R		WT	K258R		WT	K258R		WT	K258R		WT	K258R
1	0.149167		1	0.99539		1	0.459775		1	0.0643104		1	0.229516
1	0.218393		1	0.34151		1	0.331788		1	0.212576		1	0.382889
1	0.559936		1	0.675955		1	0.326465		1.00018	0.193047		1	0.274697
1	0.340329		1	0.359733		1	0.306721		1	0.272976
			1	0.234881		1	0.535887		1	0.731437
			1	0.294227		1	0.295248		1	0.702414
						1	0.508155		1	0.295917
						1	0.965936		1	0.209316

## Sheet: Fig 2
Fig. 2a	RefSeq Genes (% integrations)					Fig. 2e
	WT	K258R	MRC			Distance to nearest TSS (average integration frequency)
	64.1593	12.1563	52.7			Distance to TSS	WT	K258R
	73.623	64.1657				-10000	0.0155901	0.0161456
	68.0628	67.6989				-9000	0.016157	0.017782
						-8000	0.0162596	0.0168553
Fig. 2b	CpG Islands (% integrations)					-7000	0.0205451	0.0192
	WT	K258R	MRC			-6000	0.0208913	0.0235925
	2.37832	0.578871	2.17			-5000	0.0225213	0.0190079
	3.01267	1.92731				-4000	0.0280887	0.0240116
	1.85322	1.64641				-3000	0.020789	0.0198322
						-2000	0.0222939	0.0240979
Fig. 2c	Dnase HS (% integrations)					-1000	0.0169868	0.0170872
	WT	K258R	MRC			0	0.0175584	0.0171531
	13.7168	7.16353	12.38			1000	0.0184647	0.0184391
	11.9085	10.1322				2000	0.0223092	0.0218265
	10.8599	11.5935				3000	0.0267071	0.0189166
						4000	0.0298842	0.0219807
Fig. 2d	Pol II Binding Sites (% integrations)					5000	0.0185064	0.0179108
	WT	K258R	MRC			6000	0.0182412	0.0179441
	2.98673	0.723589	2.95			7000	0.0184187	0.0151294
	2.83165	2.12004				8000	0.0153318	0.0160914
	2.8169	2.77342				9000	0.0168917	0.0158831
						10000	0.0104594	0.0115801
Histone modifications (Fig. 2f)
	WT			K258R			MRC
H3K27ac	12.4447	6.20636	6.07858	4.12446	5.61674	6.02705	5.27
H3K36me3	11.8363	10.7189	7.57351	3.83502	7.59912	7.58526	3.26
H3K4me3	6.85841	4.65477	4.83074	0.795948	4.17126	4.85104	4.32
H3K9me3	0.608407	0.711146	0.679516	0.144718	0.578194	0.627205	1.02

## Sheet: Fig 3a
	Number of integrations per bin
Bin Center	WT	K258R	Random
-148000000	15	18	4
-147000000	17	1	9
-146000000	5	3	10
-145000000	3	4	7
-144000000	7	6	5
-143000000	2	0	6
-142000000	7	6	3
-141000000	8	7	5
-140000000	6	4	8
-139000000	23	18	5
-138000000	36	26	9
-137000000	7	9	11
-136000000	9	18	24
-135000000	3	6	7
-134000000	10	9	18
-133000000	9	12	12
-132000000	11	16	8
-131000000	20	31	25
-130000000	41	31	15
-129000000	13	16	31
-128000000	13	21	21
-127000000	36	23	12
-126000000	16	20	14
-125000000	20	17	20
-124000000	25	20	16
-123000000	12	23	17
-122000000	32	25	16
-121000000	19	24	12
-120000000	23	33	22
-119000000	11	13	29
-118000000	18	19	25
-117000000	12	20	24
-116000000	17	24	27
-115000000	15	19	26
-114000000	18	13	30
-113000000	13	17	24
-112000000	20	11	30
-111000000	13	16	25
-110000000	35	22	24
-109000000	22	21	34
-108000000	18	27	18
-107000000	33	33	32
-106000000	12	17	33
-105000000	28	33	36
-104000000	25	42	44
-103000000	36	52	43
-102000000	44	43	40
-101000000	36	35	49
-100000000	21	22	35
-99000000	82	57	32
-98000000	75	67	63
-97000000	24	18	53
-96000000	60	36	48
-95000000	75	71	62
-94000000	32	39	52
-93000000	61	51	81
-92000000	114	93	84
-91000000	108	110	73
-90000000	59	71	76
-89000000	46	65	88
-88000000	72	86	74
-87000000	69	74	78
-86000000	70	64	114
-85000000	73	73	83
-84000000	100	96	79
-83000000	107	77	87
-82000000	83	93	84
-81000000	71	77	95
-80000000	70	80	99
-79000000	83	92	117
-78000000	80	78	105
-77000000	82	86	85
-76000000	58	74	104
-75000000	73	60	90
-74000000	81	95	115
-73000000	60	62	111
-72000000	78	74	106
-71000000	72	63	106
-70000000	57	60	94
-69000000	55	68	99
-68000000	56	60	106
-67000000	50	62	91
-66000000	59	70	90
-65000000	60	61	99
-64000000	47	50	84
-63000000	67	74	105
-62000000	59	75	96
-61000000	70	96	85
-60000000	67	80	80
-59000000	74	64	112
-58000000	89	96	115
-57000000	103	89	114
-56000000	217	159	115
-55000000	175	147	130
-54000000	107	106	122
-53000000	95	72	101
-52000000	93	111	113
-51000000	115	138	100
-50000000	117	90	120
-49000000	145	162	93
-48000000	79	91	127
-47000000	92	99	112
-46000000	81	100	139
-45000000	84	96	115
-44000000	71	54	100
-43000000	83	86	122
-42000000	78	63	114
-41000000	85	89	131
-40000000	60	76	135
-39000000	97	82	122
-38000000	69	72	126
-37000000	84	102	129
-36000000	114	95	125
-35000000	89	90	132
-34000000	132	100	140
-33000000	88	110	168
-32000000	187	146	143
-31000000	242	201	170
-30000000	134	126	143
-29000000	134	144	147
-28000000	107	115	139
-27000000	121	119	145
-26000000	154	135	138
-25000000	118	105	147
-24000000	139	130	150
-23000000	143	134	138
-22000000	120	141	153
-21000000	123	149	130
-20000000	176	169	143
-19000000	174	180	158
-18000000	131	139	161
-17000000	93	94	151
-16000000	192	164	146
-15000000	140	146	161
-14000000	156	132	130
-13000000	142	176	158
-12000000	198	158	154
-11000000	121	131	150
-10000000	101	84	142
-9000000	161	144	150
-8000000	113	121	139
-7000000	101	100	148
-6000000	105	116	158
-5000000	131	142	151
-4000000	96	114	150
-3000000	135	142	157
-2000000	143	136	149
-1000000	59	63	170
0	224	1636	544
1000000	72	71	159
2000000	94	87	134
3000000	102	103	144
4000000	84	102	124
5000000	144	114	126
6000000	148	136	156
7000000	156	118	133
8000000	125	147	146
9000000	114	137	137
10000000	98	107	148
11000000	113	88	135
12000000	111	93	127
13000000	98	119	129
14000000	133	122	127
15000000	141	135	117
16000000	88	107	108
17000000	125	95	99
18000000	138	137	119
19000000	113	110	111
20000000	113	102	108
21000000	149	115	120
22000000	124	138	114
23000000	135	113	115
24000000	105	108	112
25000000	61	76	102
26000000	62	43	71
27000000	75	88	80
28000000	77	86	94
29000000	37	68	86
30000000	63	67	86
31000000	75	71	90
32000000	67	66	83
33000000	62	72	82
34000000	112	122	75
35000000	77	71	85
36000000	57	56	84
37000000	55	53	77
38000000	73	72	67
39000000	53	60	88
40000000	63	33	58
41000000	113	113	60
42000000	76	70	61
43000000	62	41	68
44000000	51	51	69
45000000	45	55	51
46000000	78	53	45
47000000	40	46	39
48000000	43	42	51
49000000	38	37	42
50000000	50	47	25
51000000	45	43	44
52000000	39	46	36
53000000	41	37	50
54000000	29	28	33
55000000	29	37	42
56000000	47	33	38
57000000	50	50	34
58000000	24	18	34
59000000	21	16	27
60000000	29	27	14
61000000	4	2	12
62000000	8	10	17
63000000	11	13	15
64000000	10	20	10
65000000	35	26	23
66000000	14	24	23
67000000	27	34	14
68000000	11	21	16
69000000	10	20	16
70000000	19	17	21
71000000	12	13	15
72000000	11	7	23
73000000	6	6	14
74000000	11	10	24
75000000	10	15	18
76000000	24	25	19
77000000	32	13	18
78000000	28	41	17
79000000	19	25	23
80000000	15	4	18
81000000	31	25	17
82000000	14	23	18
83000000	14	22	11
84000000	13	16	21
85000000	2	5	25
86000000	33	28	18
87000000	14	18	20
88000000	7	9	16
89000000	23	13	14
90000000	15	18	20
91000000	8	16	9
92000000	2	3	6
93000000	14	14	1
94000000	14	16	2
95000000	20	13	10
96000000	12	16	5
97000000	10	12	5
98000000	12	17	3
99000000	8	11	3
100000000	11	10	9
101000000	20	15	8
102000000	6	8	3
103000000	10	3	5
104000000	3	4	6
105000000	4	4	3
106000000	17	15	8
107000000	10	8	2
108000000	5	3	2
109000000	3	7	4
110000000	18	11	3
111000000	8	16	4
112000000	18	15	9
113000000	8	7	4
114000000	4	7	4
115000000	7	2	10
116000000	8	7	7
117000000	1	4	12
118000000	3	3	7
119000000	1	3	4
120000000	16	19	9
121000000	55	34	6
122000000	23	18	8

## Sheet: Fig 3b-c
Direct map to centromere (Fig. 3b) - integration frequency
WT	K258R	K264R	K266R	K273R	QA
0.0250696	0.872578	0.00792507	0.0833333	0.0264741	0.00750395
0.0602369	0.136374	0.0280342	0.0337484	0.0371397	0.0649392
0.0140713	0.0133107	0.0384875	0.0372405	N.D.	0.0114504
Levene's test (Fig. 3c) - absolute value of residual
WT	K258R	K264R	K266R	K273R	QA
0.544781	49.1211	1.74425	0.486826	2.80858	4.33631
1.06428	21.3918	1.23185	0.410882	0.164592	8.68616
0.519498	27.7293	0.512401	0.0759445	2.64399	4.34986

## Sheet: Fig 4
Alphoid repeats (% integrations) - Fig. 4a								Integrations into consensus histogram - Fig. 4c
WT	K258R	K264R	K266R	K273R	QA			Bin Center	Frequency
2.00308	69.6912	1.77353	17.4699	0.558092	0.852273			0	0.0162866
4.94118	12.1611	3.85642	3.89137	5.37815	2.47361			2	0.00977199
0.496546	0.505391	4.04313	5.76051	N.D.	0.110254			4	0.0130293
								6	0.0684039
								8	0.0130293
								10	0.00977199
Repeatmasker, map to alphoid repeats (cumulative integration frequency) - Fig. 4b								12	0.0162866
	Simple repeats	Alphoid	Alu	L1	Other			14	0.00977199
WT	0.00622048	0.0234996	0.751987	0.105287	0.113005			16	0.0162866
K258R	0.00680092	0.141141	0.687158	0.0982159	0.0666843			18	0.00977199
K264R	0.0107449	0.0379171	0.639839	0.189896	0.121603			20	0.00977199
K266R	0.00713518	0.0529762	0.605904	0.211025	0.12296			22	0.00651466
K273R	0.00687424	0.0345734	0.711282	0.138698	0.108573			24	0.00977199
QA	0.00226275	0.0123785	0.883668	0.0536404	0.04805			26	0.00977199
Random	0.0564226	0.0282113	0.208884	0.287965	0.418517			28	0.00325733
								30	0.00977199
								32	0.00651466
								34	0.00977199
								36	0.00325733
								38	0.00651466
								40	0.00651466
								42	0.0130293
								44	0.00325733
								46	0
								48	0.00977199
								50	0.00325733
								52	0.00325733
								54	0
								56	0.00977199
								58	0
								60	0.0130293
								62	0.00651466
								64	0.00325733
								66	0.0130293
								68	0.0130293
								70	0.0618893
								72	0.0162866
								74	0.0130293
								76	0.00977199
								78	0.0162866
								80	0.00977199
								82	0.0130293
								84	0.00977199
								86	0.0260586
								88	0.0228013
								90	0.00977199
								92	0.00325733
								94	0.00325733
								96	0.00325733
								98	0.00325733
								100	0.00651466
								102	0.00651466
								104	0.0162866
								106	0.019544
								108	0.0130293
								110	0.0228013
								112	0.0130293
								114	0.0228013
								116	0.0162866
								118	0.019544
								120	0.00977199
								122	0.00977199
								124	0.0162866
								126	0.0130293
								128	0.00977199
								130	0.00651466
								132	0.00325733
								134	0.00651466
								136	0.0130293
								138	0
								140	0.00651466
								142	0.00651466
								144	0.00977199
								146	0.00651466
								148	0.0162866
								150	0.0162866
								152	0.0162866
								154	0.0130293
								156	0.0130293
								158	0.00977199
								160	0.00325733
								162	0
								164	0
								166	0.00651466
								168	0.00651466
								170	0.00651466

## Sheet: Fig 5
	gag : alphoid1					gag : alphoid2					luc : alphoid1					luc: alphoid2
WT	1	1	1	1		1	1	1	1		1	1	1	1		1	1	1	1	1
K258R	2.05623	487.751	1.55294	3.66802		3.39874	165.995	0.768438	0.488016		3.85038	1478.58	0.297302	1.12506		4.72397	137.187	0.982821	0.250868	16.2797
K264R	0.0553605	1.08298	9.51366	5.46416		N.D.	4.18434	0.410371	0.411796		N.D.	4.40762	2.97935	1.47427		3.28297	0.244008	1.12896	0.450625	0.348686
K266R	2.0209	1.29235	23.6702	2.18859		N.D.	0.372419	1.05702	1.19334		N.D.	9.54669	3.65533	2.90795		4.92458	2.07053	1.04247	1.03886	0.115423
K273R	2.83825	0.357249	4.40762	2.88786		N.D.	75.5835	2.90795	315.173		N.D.	50.0397	3.70635	N.D.		N.D.	26.0823	0.393654	0.463294	2.56685
QA	1.85961	8.90737	0.809442	6.7039		0.855595	4.15544	9.03172	6.47554		2.15846	2.16595	7.80825	0.562529		0.986233	1.7411	1.39959	1.02456	0.598739
Chr1
WT	K258R	K264R	K266R	K273R	QA
1	74.2851	2.2974	1.97931	0.0347944	0.0329175
1	20.8938	0.460094	0.00118574	0.00567958	1.40932
1	59.9214	4.3319	1.01396	1.84676	0.607097
1	4329.55	130.237	1.32869	61.3929	2.14355
1	4.34694	0.582367	1.42899	0.604997	1.85961
1	1002.93	284.05	2.25793	107.262	643.591
Chr2
WT	K258R	K264R	K266R	K273R	QA
1	54.7581	117.784	5.91755	0.047039	0.0390103
1	10.8905	2.59368	0.00210787	0.0143779	16.2234
1	955.426	25.9022	2.06337	6.32033	1.8025
1	2674.4	96.6702	3.00008	121.095	4.75683
1	2.61172	1.86607	1.91853	1.06069	3.55537
Chr4
WT	K258R	K264R	K266R	K273R	QA
1	16.2234	3.4822	3.63008	1.95206	0.0152505
1	2.78949	0.156041	0.000798732	0.00338882	2.47942
1	2.01391	0.403321	0.989657	0.82932	0.410371
Chr14
WT	K258R	K264R	K266R	K273R	QA
1	20.5348	2.04911	0.744839	0.0103087	0.00410046
1	558.34	0.876606	0.0120485	0.017579	1.87905
1	2.37019	0.923382	1.37554	1.56917	0.933033
1	12.996	4.78991	3.19319	24.2515	6.25496
1	0.328736	0.65293	0.215387	0.0994421	0.238986
1	355.819	151.167	63.338	90.8239	N.D.

## Sheet: Fig 6
					Average	SEM					WT			K258R			Fold change
		1st		WT	0.491453	0.397155					AVE	SEM		AVE	SEM		WT	K258R
				K258R	2.08784	0.789729				1st	0.491453	0.397155		2.08784	0.789729		1	4.24829
										2nd	0.245098	0.171569		2.63916	0.85739		1	10.7678
		2nd		WT	0.245098	0.171569				3rd	0.0396825	0.0396825		0.623377	0.402295		1	20.4218
				K258R	2.63916	0.85739
																	1	11.8126	AVE
		3rd		WT	0.030525	0.030525											0	4.69803	SEM
				K258R	0.623377	0.402295
	1st experiment									2nd experiment									3rd experiment
		WT				K258R					WT				K258R					WT				K2585
	# of nuclear	# of CENP-C	% association		# of nuclear	# of CENP-C	% association			# of nuclear	# of CENP-C	% association		# of nuclear	# of CENP-C	% association			# of nuclear	# of CENP-C	% association		# of nuclear	# of CENP-C	% association
	HIV DNA	association			HIV DNA	association				HIV DNA	association			HIV DNA	association				HIV DNA	association			HIV DNA	association
	5	0	0		1	0	0			7	0	0		13	1	7.69231			5	0	0		16	0	0
	8	0	0		17	0	0			9	0	0		5	0	0			8	0	0		5	0	0
	5	0	0		4	0.5	12.5			3	0	0		2	0	0			3	0	0		7	0	0
	3	0	0		7	1	14.2857			8	0	0		7	0	0			2	0	0		3	0	0
	5	0	0		3	0	0			11	0	0		3	0	0			2	0	0		4	0	0
	18	1	5.55556		2	0	0			5	0	0		9	0	0			3	0	0		2	0	0
	7	0	0		2	0	0			9	0	0		6	0	0			2	0	0		6	0	0
	11	0	0		1	0	0			6	0	0		8	0	0			9	0	0		11	0	0
	11	0	0		2	0	0			8	0.5	6.25		5	1	20			5	0	0		20	0	0
	8	0	0		8	0.5	6.25			10	0	0		2	0	0			3	0	0		4	0	0
	8	0	0		14	0	0			3	0	0		11	0	0			1	0	0		8	0	0
	6	0	0		6	0.5	8.33333			7	0	0		7	1	14.2857			4	0	0		10	0	0
	5	0	0		6	1	16.6667			2	0	0		3	0	0			10	0	0		2	0	0
	5	0	0		4	0	0			5	0	0		3	0	0			4	0	0		4	0	0
	10	0	0		4	0	0			8	0	0		5	1	20			2	0	0		4	0	0
	8	0	0		6	0	0			3	0	0		9	0	0			10	0	0		4	0	0
	5	1	20		5	0	0			4	0	0		7	0	0			4	0	0		3	0	0
	6	0	0		6	0	0			6	0	0		5	0	0			39	0.5	1.28205		2	0	0
	9	0	0		4	0	0			7	0	0		8	0.5	6.25			3	0	0		4	0	0
	2	0	0		3	1	33.3333			5	0	0		3	0	0			4	0	0		11	0	0
	3	0	0		8	0	0			9	0	0		2	0	0			4	0	0		4	0	0
	8	0	0		16	0	0			10	0	0		8	0	0			10	0	0		10	0	0
	6	0	0		6	0	0			4	0	0		7	0	0			6	0	0		5	0	0
	4	0	0		12	0	0			3	0	0		4	0	0			2	0	0		6	0	0
	3	0	0		5	0	0			7	0	0		9	1	11.1111			2	0	0		15	0	0
	3	0	0		13	0	0			9	0	0		14	0	0			4	0	0		15	0	0
	2	0	0		6	0	0			2	0	0		4	0	0			10	0	0		4	0	0
	2	0	0		13	0	0			5	0	0		9	0	0			4	0	0		2	0	0
	4	0	0		5	0	0			8	0.5	6.25		2	0	0			11	0	0		5	0	0
	2	0	0		18	0	0			7	0	0		5	0	0			3	0	0		3	0	0
	8	0	0		8	0	0			5	0	0		8	0	0			5	0	0		7	0	0
	5	0	0		8	0	0			8	0	0		3	0	0			6	0	0		2	0	0
	2	0	0		8	0	0			4	0	0		5	0	0			10	0	0		4	0	0
	4	0	0		6	0	0			9	0	0		12	1	8.33333			2	0	0		5	1	20
	8	0	0		10	0	0			7	0	0		8	0	0			5	0	0		10	0	0
	3	0	0		3	0	0			3	0	0		9	0	0			2	0	0		7	0.5	7.14286
	2	0	0		9	0	0			5	0	0		5	0	0			2	0	0		2	0	0
	8	0	0		11	0	0			2	0	0		4	1	25			1	0	0		9	0	0
	9	0	0		10	0	0			6	0	0		7	0	0			13	0	0		4	0	0
	6	0	0		4	0	0			6	0	0		3	0	0			5	0	0		11	0	0
	6	0	0		7	0	0			4	0	0		5	0	0			3	0	0		5	0	0
	4	0	0		4	0	0			7	0	0		10	0.5	5			11	0	0		2	0	0
	3	0	0		5	0	0			8	0	0		7	1	14.2857					0.030525		3	0	0
	4	0	0		2	0	0			3	0	0		3	0	0					0.030525		2	0	0
	3	0	0		2	0	0			5	0	0		2	0	0							5	0	0
	7	0	0		6	0	0			4	0	0		7	0	0							5	0	0
	3	0	0		9	0	0			9	0	0		5	0	0							7	0.5	7.14286
	6	0	0		5	0	0			7	0	0		9	0	0							6	0	0
	5	0	0		7	0	0			8	0	0		5	0	0							8	0	0
	6	0	0		7	0.5	7.14286			9	0	0		3	0	0							7	0	0
	2	0	0		6	0	0			6	0	0											10	0	0
	2	0	0		6	0	0																3	0	0
					3	0	0					0.245098				2.63916							3	0	0
			0.491453		3	0	0					0.171569				0.85739							5	0	0
			0.397155		6	0	0																2	0	0
					4	0	0																		0.623377
					4	1	25																		0.402295
					13	0.5	3.84615
					3	0	0
					9	0	0
					8	0	0
							2.08784
							0.789729

## Sheet: Fig S1
	RefSeq Genes (% integrations) - Fig. S1a
	WT	K258R	K264R	K266R	K273R	QA
Replicate 1	64.1593	12.1563	63.1795	65.9341	65.4924	61.4186
Replicate 2	73.623	64.1657	75.8675	78.3739	78.4143	69.0395
Replicate 3	68.0628	67.6989	75.7899	78.6364	61.723	75.2351
	CpG islands (% integrations) - Fig. S1b
	WT	K258R	K264R	K266R	K273R	QA
Replicate 1	2.37832	0.578871	3.28582	2.38095	2.72885	3.67184
Replicate 2	3.01267	1.92731	2.24367	3.75389	1.9096	1.71527
Replicate 3	1.85322	1.64641	2.86671	2.99663	N.D.	2.19436
	Dnase HS (% integrations) - Fig. S1c
	WT	K258R	K264R	K266R	K273R	QA
Replicate 1	13.7168	7.16353	15.7768	13.1868	14.835	14.8838
Replicate 2	11.9085	10.1322	11.6619	11.8476	10.3457	9.26244
Replicate 3	10.8599	11.5935	10.3578	12.3064	10.3599	12.6959
	Pol II Binding Sites (% integrations) - Fig. S1d
	WT	K258R	K264R	K266R	K273R	QA
Replicate 1	2.98673	0.723589	4.11935	3.2967	3.54751	3.4686
Replicate 2	2.83165	2.12004	2.86981	3.27779	2.58642	2.40137
Replicate 3	2.8169	2.77342	2.65746	3.24916	1.30862	2.3511
	H3K27ac (% integrations) - Fig. S1e
	WT	K258R	K264R	K266R	K273R	QA
Replicate 1	12.4447	4.12446	8.56487	19.2308	10.2704	8.13631
Replicate 2	6.20636	5.61674	9.73128	9.54038	8.3152	17.753
Replicate 3	6.07858	6.02705	8.97677	9.57912	4.6892	31.1912
	H3K36me3 (% integrations) - Fig. S1f
	WT	K258R	K264R	K266R	K273R	QA
Replicate 1	11.8363	3.83502	6.78908	21.978	8.78194	6.20554
Replicate 2	10.7189	7.59912	15.8362	15.2536	14.189	20.8405
Replicate 3	7.57351	7.58526	14.3335	14.0404	3.48964	28.0564
	H3K4me3 (% integrations) - Fig. S1g
	WT	K258R	K264R	K266R	K273R	QA
Replicate 1	6.85841	0.795948	6.60788	5.67766	6.59886	6.36136
Replicate 2	4.65477	4.17126	4.8526	5.0174	3.96423	3.00172
Replicate 3	4.83074	4.85104	4.98012	5.25253	3.81679	5.95611
	H3K9me3 (% integrations) - Fig. S1h
	WT	K258R	K264R	K266R	K273R	QA
Replicate 1	0.608407	0.144718	0.56777	1.0989	0.471347	0.60294
Replicate 2	0.711146	0.578194	0.469606	0.585973	0.45927	0.343053
Replicate 3	0.679516	0.627205	0.669596	0.656566	0.436205	0.15674

## Sheet: Fig S3
	Bowtie Global (S3A)
	WT	K258R	K264R	K266R	K273R	QA
Replicate 1	0.110619	77.1346	0.0241604	2.38095	0	0.0135492
Replicate 2	1.71968	6.6217	3.00026	1.48324	2.97317	13.036
Replicate 3	0.135903	0.284202	2.28081	1.81818	5.45256	0
	Bowtie Local (Fig S3B)
	WT	K258R	K264R	K266R	K273R	QA
Replicate 1	0.620797	18.2435	0.760456	2.89522	0.348782	0.455292
Replicate 2	0.820415	2.36686	0.434414	0.860883	0.962396	0.218109
Replicate 3	0.111895	0.155039	0.890817	1.07595	N.D.	0.0158491
	BLAT (Fig. S3C)
	WT	K258R	K264R	K266R	K273R	QA
Replicate 1	1.71464	72.4557	0	36.3296	6.13718	2.08845
Replicate 2	1.21918	2.6789	1.42986	1.05324	6.79978	2.34579
Replicate 3	0.480294	0.798912	0.0290023	1.40975	N.D.	1.15238

## Sheet: Fig S5
	Ratio K258R / WT
	Trial 1	Trial 2	Trial 3
gag : alphoid1	1.09429	3.39874	0.205185
gag : alphoid2	183.546	4.89056	0.22688
luc : alphoid1	0.965936	3.97237	0.158769
luc : alphoid2	1.6245	5.02805	0.0931048

[truncated: 4 more sheets: Fig S6A Upper, Fig S6B Upper, Fig S6A Lower, Fig S6B Lower]
